# Supplementary material for: First Report of a Hollow Cranial Crest in an Early-Diverging Duck-Billed Dinosaur, with Implications for Convergent Evolution of Acoustic Signaling
Source: Biology (Basel). 2026 Apr 13;15(8):615. doi: 10.3390/biology15080615 (PMC13113714; doi:10.3390/biology15080615)
Supplement: Supplementary file 1 [file biology-15-00615-s001.zip]

Archive with 1 entries (1 files):
- biology-4211972-supplementary.pdf
